# Supplementary material for: Kap-β2/Transportin mediates β-catenin nuclear transport in Wnt signaling
Source: eLife. 2022 Oct 27;11:e70495. doi: 10.7554/eLife.70495 (PMC9665845; doi:10.7554/eLife.70495)
Supplement: Figure 2—figure supplement 1—source code 1. [file elife-70495-fig2-figsupp1-code1.zip]

Archive with 1 entries (1 files):
- Figure_2supplement_1_Source_Data_1_revision.xlsx
